# Supplementary material for: A Radiomics Approach to Identify Immunologically Active Tumor in Patients with Head and Neck Squamous Cell Carcinomas
Source: Cancers (Basel). 2023 Nov 11;15(22):5369. doi: 10.3390/cancers15225369 (PMC10670096; doi:10.3390/cancers15225369)
Supplement: Supplementary file 1 [file cancers-15-05369-s001.zip]

Archive with 1 entries (1 files):
- cancers-2651131-supplementary.pdf
